# Supplementary material for: The associations between asthma and common comorbidities: a comprehensive Mendelian randomization study
Source: Front Med (Lausanne). 2023 Nov 15;10:1251827. doi: 10.3389/fmed.2023.1251827 (PMC10684927; doi:10.3389/fmed.2023.1251827)
Supplement: Supplementary file 3 [file Table_3.xlsx]

## Sheet: 1
Exposure	Outcome	SNPs	Method	OR	95% LCL	95% UCL	P	Pheterogeneity test	Ppleiotropy
Obstructive sleep apnea	Asthma(UKBB)	13	IVW	1.09959	0.995204	1.21493	0.0621058	0.0257186	0.461246
			WM	1.10202	0.996495	1.21872	0.0585393
			MR-Egger	1.31956	0.817307	2.13046	0.280673
			MR-PRESSO	NA
Chronic obstructive pulmonary disease	Asthma(UKBB)	9	IVW	1.10928	0.937327	1.31277	0.227495	<0.001	0.135278
			WM	0.998986	0.939419	1.06233	0.97419
			MR-Egger	0.859922	0.616764	1.19894	0.403023
			MR-PRESSO	1.09578	1.0494	1.14421	0.00894977
Chronic sinusitis	Asthma(UKBB)	17	IVW	1.5362	1.26571	1.8645	1.39527e-05	<0.001	0.0369782
			WM	1.25042	1.14376	1.36702	8.96623e-07
			MR-Egger	3.13927	1.66256	5.92762	0.00304647
			MR-PRESSO	1.25709	1.18338	1.33539	7.46357e-05
Atopic dermatitis	Asthma(UKBB)	44	IVW	1.35935	1.27456	1.44977	9.36582e-21	<0.001	0.835696
			WM	1.25375	1.19309	1.31748	3.96285e-19
			MR-Egger	1.33621	1.123	1.5899	0.00222887
			MR-PRESSO	1.29986	1.23775	1.36509	6.81311e-12
Allergic conjunctivitis	Asthma(UKBB)	10	IVW	2.07012	1.51783	2.82336	4.31626e-06	<0.001	0.345028
			WM	1.64636	1.43354	1.89078	1.669e-12
			MR-Egger	1.10388	0.311015	3.91796	0.882253
			MR-PRESSO	1.79271	1.53523	2.09337	0.000718499
Allergic rhinitis	Asthma(UKBB)	10	IVW	1.52639	1.27251	1.83092	5.20177e-06	<0.001	0.368808
			WM	1.21571	1.06418	1.38881	0.00402909
			MR-Egger	2.42905	0.924926	6.3792	0.114619
			MR-PRESSO	1.39459	1.20978	1.60763	0.0101403
Allergic urticaria	Asthma(UKBB)	16	IVW	2.07012	1.51783	2.82336	4.31626e-06	<0.001	0.345028
			WM	1.64636	1.43354	1.89078	1.669e-12
			MR-Egger	1.10388	0.311015	3.91796	0.882253
			MR-PRESSO	1.79271	1.53523	2.09337	0.000718499
Hypertension	Asthma(UKBB)	163	IVW	1.52639	1.27251	1.83092	5.20177e-06	<0.001	0.368808
			WM	1.21571	1.06418	1.38881	0.00402909
			MR-Egger	2.42905	0.924926	6.3792	0.114619
			MR-PRESSO	1.39459	1.20978	1.60763	0.0101403
Hypertensive Heart Disease	Asthma(UKBB)	8	IVW	0.971624	0.915001	1.03175	0.347378	0.0848565	0.354638
			WM	0.950053	0.892136	1.01173	0.110351
			MR-Egger	0.812911	0.574005	1.15125	0.295956
			MR-PRESSO	NA
Heart failure	Asthma(UKBB)	59	IVW	1.03255	0.995962	1.07049	0.0818205	0.225798	0.186821
			WM	1.03381	0.983436	1.08676	0.192015
			MR-Egger	0.981835	0.904462	1.06583	0.663297
			MR-PRESSO	NA
Coronary heart disease	Asthma(UKBB)	57	IVW	0.981894	0.94614	1.019	0.334308	<0.001	0.972223
			WM	1.01277	0.967434	1.06024	0.586987
			MR-Egger	0.983248	0.902399	1.07134	0.701152
			MR-PRESSO	0.991265	0.95721	1.02653	0.624855
Type 2 diabetes	Asthma(UKBB)	137	IVW	0.987377	0.958398	1.01723	0.40323	<0.001	0.465473
			WM	0.982131	0.944211	1.02157	0.369423
			MR-Egger	1.00953	0.944596	1.07892	0.780241
			MR-PRESSO	0.986452	0.962022	1.0115	0.288344
Hyperthyroidism	Asthma(UKBB)	29	IVW	1.02096	0.98091	1.06264	0.309668	<0.001	0.0747104
			WM	1.01748	0.986298	1.04965	0.275198
			MR-Egger	1.11985	1.00822	1.24383	0.0440094
			MR-PRESSO	1.01064	0.98675	1.03511	0.394077
Autoimmune-related hypothyroidism	Asthma(UKBB)	117	IVW	1.02134	0.977089	1.0676	0.350101	<0.001	0.2741
			WM	0.988831	0.957199	1.02151	0.49831
			MR-Egger	1.07493	0.971328	1.18957	0.165194
			MR-PRESSO	1.01927	0.992046	1.04724	0.170307
Obesity	Asthma(UKBB)	26	IVW	1.03308	0.982244	1.08655	0.206188	0.00145303	0.425494
			WM	1.03786	0.984648	1.09395	0.166389
			MR-Egger	1.09122	0.947245	1.25707	0.24001
			MR-PRESSO	1.03783	0.995949	1.08148	0.0925074
Body mass index	Asthma(UKBB)	69	IVW	1.17117	1.07535	1.27552	0.000285379	<0.001	0.845359
			WM	1.16327	1.04908	1.2899	0.00411958
			MR-Egger	1.1436	0.887565	1.47349	0.303225
			MR-PRESSO	NA
Gastroesophageal reflux disease	Asthma(UKBB)	52	IVW	1.02879	0.985927	1.07352	0.19113	0.0890499	0.126552
			WM	1.02261	0.963176	1.08571	0.464261
			MR-Egger	0.972827	0.896173	1.05604	0.513686
			MR-PRESSO	NA
Peptic ulcer	Asthma(UKBB)	27	IVW	0.985099	0.953408	1.01784	0.368174	0.131275	0.254375
			WM	0.988603	0.945179	1.03402	0.616986
			MR-Egger	1.01517	0.956041	1.07797	0.627295
			MR-PRESSO	NA
Irritable bowel syndrome	Asthma(UKBB)	29	IVW	0.989595	0.959294	1.02085	0.509769	0.163891	0.584457
			WM	0.972618	0.934567	1.01222	0.172704
			MR-Egger	0.976871	0.924036	1.03273	0.416668
			MR-PRESSO	NA
Ulcerative colitis	Asthma(UKBB)	88	IVW	0.984368	0.945552	1.02478	0.442747	<0.001	0.0748968
			WM	0.992476	0.967141	1.01847	0.567022
			MR-Egger	0.906636	0.822138	0.99982	0.0528453
			MR-PRESSO	0.989312	0.965356	1.01386	0.393096
Crohn's disease	Asthma(UKBB)	121	IVW	1.02326	0.987467	1.06036	0.205591	<0.001	0.528452
			WM	1.01651	0.996475	1.03695	0.0826942
			MR-Egger	0.994592	0.904399	1.09378	0.91117
			MR-PRESSO	1.02357	1.00638	1.04106	0.00824176
Depression	Asthma(UKBB)	9	IVW	1.03604	0.901693	1.1904	0.617341	0.0354563	0.230184
			WM	1.06704	0.931845	1.22186	0.347838
			MR-Egger	2.2547	0.70169	7.24488	0.214457
			MR-PRESSO	NA
Anxiety	Asthma(UKBB)	70	IVW	1.1056	0.982157	1.24456	0.0965262	0.497466	0.766422
			WM	1.08247	0.920653	1.27273	0.337431
			MR-Egger	1.21133	0.687314	2.13485	0.554668
			MR-PRESSO	NA
Epilepsy	Asthma(UKBB)	30	IVW	0.983	0.954808	1.01202	0.248142	0.204522	0.612551
			WM	0.963498	0.925347	1.00322	0.0712355
			MR-Egger	0.974932	0.933741	1.01794	0.258799
			MR-PRESSO	NA
Insomnia	Asthma(UKBB)	16	IVW	0.989124	0.967897	1.01082	0.323123	0.834865	0.152331
			WM	0.994446	0.9598443 1.030295	1.03029	0.757908
			MR-Egger	1.01801	0.973294	1.06478	0.449012
			MR-PRESSO	NA
Osteoporosis	Asthma(UKBB)	52	IVW	1.034	1.00974	1.05884	0.00577993	0.0169037	0.127504
			WM	1.03404	1.00347	1.06554	0.0287836
			MR-Egger	0.996727	0.94624	1.04991	0.902132
			MR-PRESSO	NA
Obstructive sleep apnea	Asthma(TAGC)	9	IVW	1.11757	0.923274	1.35275	0.253975	0.26216	0.261094
			WM	1.23545	0.999437	1.52719	0.0506069
			MR-Egger	1.91692	0.815593	4.50541	0.195786
			MR-PRESSO	NA
Chronic obstructive pulmonary disease	Asthma(TAGC)	3	IVW	1.05387	0.983024	1.12982	0.139469	0.736756	0.708778
			WM	1.03543	0.907099	1.18191	0.606066
			MR-Egger	0.991033	0.752577	1.30504	0.959223
			MR-PRESSO	NA
Chronic sinusitis	Asthma(TAGC)	11	IVW	1.71339	1.15761	2.536	0.00711164	<0.001	0.00815882
			WM	1.37806	1.06727	1.77936	0.013921
			MR-Egger	7.92688	3.36057	18.6978	0.00213642
			MR-PRESSO	1.32018	1.02921	1.69342	0.0940431
Atopic dermatitis	Asthma(TAGC)	28	IVW	1.50115	1.32755	1.69745	9.24699e-11	<0.001	0.629521
			WM	1.38638	1.22702	1.56643	1.57071e-07
			MR-Egger	1.71559	0.989884	2.97333	0.0663235
			MR-PRESSO	1.38845	1.23784	1.55737	1.46688e-05
Allergic conjunctivitis	Asthma(TAGC)	4	IVW	1.69191	1.39338	2.05441	1.10049e-07	0.273534	0.591959
			WM	1.63599	1.30967	2.04362	1.90649e-05
			MR-Egger	1.21557	0.496129	2.97829	0.743101
			MR-PRESSO	NA
Allergic rhinitis	Asthma(TAGC)	7	IVW	1.84418	1.40455	2.4214	1.05707e-05	<0.001	0.804669
			WM	1.52102	1.23436	1.87424	8.27561e-05
			MR-Egger	2.25389	0.493652	10.2907	0.353425
			MR-PRESSO	1.52216	1.49318	1.5517	0.000544439
Allergic urticaria	Asthma(TAGC)	4	IVW	1.1611	1.03286	1.30526	0.0123658	0.120542	0.554278
			WM	1.09823	0.969974	1.24344	0.139183
			MR-Egger	1.43171	0.788039	2.60112	0.359966
			MR-PRESSO	NA
Hypertension	Asthma(TAGC)	99	IVW	0.963794	0.885289	1.04926	0.394923	<0.001	0.647022
			WM	0.957037	0.860229	1.06474	0.419612
			MR-Egger	0.901982	0.67135	1.21184	0.495416
			MR-PRESSO	0.94902	0.875082	1.02921	0.209589
Hypertensive Heart Disease	Asthma(TAGC)	4	IVW	0.894665	0.824524	0.970773	0.00753755	0.695112	0.564813
			WM	0.863579	0.753429	0.989833	0.0351363
			MR-Egger	1.30763	0.437654	3.90697	0.678419
			MR-PRESSO	NA
Heart failure	Asthma(TAGC)	26	IVW	0.989011	0.891336	1.09739	0.835005	0.316962	0.730076
			WM	0.988064	0.848621	1.15042	0.877058
			MR-Egger	0.930944	0.652207	1.32881	0.69696
			MR-PRESSO	NA
Coronary heart disease	Asthma(TAGC)	36	IVW	0.975103	0.879773	1.08076	0.630989	0.00460883	0.357974
			WM	0.97281	0.862637	1.09705	0.653057
			MR-Egger	1.1461	0.804122	1.63352	0.456793
			MR-PRESSO	1.00297	0.916275	1.09787	0.949172
Type 2 diabetes	Asthma(TAGC)	73	IVW	1.03134	0.966708	1.10029	0.350006	<0.001	0.402385
			WM	0.988677	0.905603	1.07937	0.79925
			MR-Egger	0.972442	0.835846	1.13136	0.718601
			MR-PRESSO	1.04013	0.977383	1.1069	0.219542
Hyperthyroidism	Asthma(TAGC)	22	IVW	1.03448	0.973514	1.09927	0.274019	<0.001	0.0239354
			WM	1.04464	0.979075	1.1146	0.186649
			MR-Egger	1.19314	1.05165	1.35367	0.0129609
			MR-PRESSO	1.02511	0.501409	2.09581	0.719463
Autoimmune-related hypothyroidism	Asthma(TAGC)	82	IVW	0.982474	0.921889	1.04704	0.586109	<0.001	0.125213
			WM	1.01605	0.941429	1.09658	0.682494
			MR-Egger	0.877512	0.750826	1.02557	0.10516
			MR-PRESSO	1.00589	0.952495	1.06227	0.833604
Obesity	Asthma(TAGC)	19	IVW	1.05406	0.978866	1.13503	0.163225	0.441723	0.699452
			WM	1.10691	0.996137	1.22999	0.059019
			MR-Egger	1.09401	0.895449	1.33661	0.393099
			MR-PRESSO	NA
Body mass index	Asthma(TAGC)	65	IVW	1.11376	0.966194	1.28386	0.137342	0.190748	0.987835
			WM	1.1412	0.93391	1.3945	0.19655
			MR-Egger	1.1104	0.735305	1.67685	0.62033
			MR-PRESSO	NA
Gastroesophageal reflux disease	Asthma(TAGC)	21	IVW	1.0484	0.892328	1.23178	0.565451	0.0564947
			WM	1.15307	0.958911	1.38655	0.130025
			MR-Egger	1.45091	0.773904	2.72016	0.262791
			MR-PRESSO	NA
Peptic ulcer	Asthma(TAGC)	13	IVW	1.01123	0.946931	1.0799	0.738997	0.893656	0.900998
			WM	1.01704	0.898778	1.15087	0.788763
			MR-Egger	0.978294	0.584107	1.6385	0.935357
			MR-PRESSO	NA
Irritable bowel syndrome	Asthma(TAGC)	9	IVW	0.933032	0.778016	1.11893	0.454615	0.0140029	0.79115
			WM	0.94266	0.784212	1.13312	0.529404
			MR-Egger	1.15479	0.249743	5.33969	0.859063
			MR-PRESSO	0.980917	0.835194	1.15207	0.821073
Ulcerative colitis	Asthma(TAGC)	75	IVW	0.98696	0.930101	1.0473	0.6646	<0.001	0.1625
			WM	0.956684	0.91222	1.00331	0.068198
			MR-Egger	0.878752	0.74008	1.04341	0.144494
			MR-PRESSO	1.00901	0.970265	1.0493	0.654894
Crohn's disease	Asthma(TAGC)	105	IVW	0.995006	0.94714	1.04529	0.842241	<0.001	0.212624
			WM	1.00556	0.96849	1.04405	0.772327
			MR-Egger	0.919789	0.805793	1.04991	0.21834
			MR-PRESSO	1.01554	0.987177	1.04472	0.288622
Depression	Asthma(TAGC)	7	IVW	1.07506	0.930677	1.24184	0.3253	0.77166	0.813818
			WM	1.02286	0.7966	1.31339	0.859342
			MR-Egger	1.5062	0.104353	21.7401	0.775729
			MR-PRESSO	NA
Anxiety	Asthma(TAGC)	30	IVW	0.905316	0.783642	1.04588	0.176758	0.0051974	0.036409
			WM	0.904681	0.768521	1.06496	0.228711
			MR-Egger	0.41144	0.203012	0.833859	0.0220224
			MR-PRESSO	0.959091	0.85228	1.07929	0.495334
Epilepsy	Asthma(TAGC)	10	IVW	0.891623	0.777609	1.02235	0.100319	0.178022	0.282524
			WM	0.915243	0.777733	1.07707	0.286323
			MR-Egger	0.417478	0.114022	1.52855	0.22361
			MR-PRESSO	NA
Insomnia	Asthma(TAGC)	7	IVW	1.06227	0.998057	1.13061	0.057584	0.683894	0.212394
			WM	1.07353	0.969639	1.18855	0.171849
			MR-Egger	0.945099	0.794469	1.12429	0.558486
			MR-PRESSO	NA
Osteoporosis	Asthma(TAGC)	24	IVW	1.03526	0.968223	1.10694	0.310314	0.143645	0.85133
			WM	1.06529	0.979203	1.15894	0.141255
			MR-Egger	1.07396	0.73064	1.57859	0.720189
			MR-PRESSO	NA
