# Supplementary material for: The associations between asthma and common comorbidities: a comprehensive Mendelian randomization study
Source: Front Med (Lausanne). 2023 Nov 15;10:1251827. doi: 10.3389/fmed.2023.1251827 (PMC10684927; doi:10.3389/fmed.2023.1251827)
Supplement: Supplementary file 4 [file Table_4.xlsx]

## Sheet: 1
Exposure	Outcome	SNPs	Method	OR	95% LCL	95% UCL	P	Pheterogeneity test	Ppleiotropy
Asthma(UKBB)	Obstructive sleep apnea	71	IVW	1.0434	0.997575	1.09133	0.0637362	0.00105225	0.720018
			WM	1.03365	0.976523	1.09411	0.273547
			MR-Egger	1.06498	0.944281	1.2011	0.308619
			MR-PRESSO	1.04873	1.00453	1.09488	0.0338521
Asthma(UKBB)	Chronic obstructive pulmonary disease	71	IVW	1.24499	1.15869	1.33771	2.24599e-09	<0.001	0.225722
			WM	1.29834	1.19722	1.408	2.76981e-10
			MR-Egger	1.39146	1.14824	1.6862	0.00124995
			MR-PRESSO	1.25502	1.1712	1.34483	1.49409e-08
Asthma(UKBB)	Chronic sinusitis	71	IVW	1.60562	1.45473	1.77216	5.25055e-21	<0.001	0.00608764
			WM	1.64724	1.5001	1.8088	1.39121e-25
			MR-Egger	2.24972	1.74957	2.89284	2.56543e-08
			MR-PRESSO	1.52507	1.40751	1.65245	3.72899e-15
Asthma(UKBB)	Atopic dermatitis	71	IVW	2.10519	1.82577	2.42738	1.23836e-24	<0.001	0.693308
			WM	1.81211	1.60446	2.04664	1.03084e-21
			MR-Egger	1.95917	1.33515	2.87485	0.00102144
			MR-PRESSO	2.07038	1.86486	2.29854	1.32736e-19
Asthma(UKBB)	Allergic conjunctivitis	71	IVW	1.64661	1.52106	1.78252	6.66342e-35	<0.001	0.646956
			WM	1.51917	1.39254	1.6573	4.62787e-21
			MR-Egger	1.5717	1.2692	1.94631	9.87076e-05
			MR-PRESSO	1.61181	1.50123	1.73053	5.28557e-20
Asthma(UKBB)	Allergic rhinitis	71	IVW	1.90315	1.75855	2.05965	2.3812e-57	0.00251107	0.819403
			WM	1.83506	1.65578	2.03374	5.55096e-31
			MR-Egger	1.94772	1.57355	2.41085	5.61837e-08
			MR-PRESSO	1.83799	1.71352	1.97151	1.2496e-25
Asthma(UKBB)	Allergic urticaria	71	IVW	1.24621	1.07569	1.44376	0.00336931	0.098123	0.558405
			WM	1.20781	0.983914	1.48265	0.0710801
			MR-Egger	1.39	0.938498	2.05871	0.105016
			MR-PRESSO	NA
Asthma(UKBB)	Hypertension	71	IVW	1.01628	0.972102	1.06246	0.476389	<0.001	0.499995
			WM	0.983441	0.945922	1.02245	0.400119
			MR-Egger	0.978325	0.868818	1.10163	0.718619
			MR-PRESSO	1.00159	0.970571	1.0336	0.921451
Asthma(UKBB)	Hypertensive Heart Disease	71	IVW	0.968942	0.891151	1.05352	0.459956	0.0932085	0.462891
			WM	0.979628	0.871531	1.10113	0.730079
			MR-Egger	1.04734	0.838028	1.30893	0.685596
			MR-PRESSO	NA
Asthma(UKBB)	Heart failure	71	IVW	1.05416	1.00294	1.10798	0.0379325	0.0650187	0.916458
			WM	1.01521	0.946237	1.08922	0.674038
			MR-Egger	1.04712	0.915468	1.19771	0.504148
			MR-PRESSO	NA
Asthma(UKBB)	Coronary heart disease	71	IVW	1.00246	0.950271	1.05752	0.928211	<0.001	0.708002
			WM	0.999106	0.938559	1.06356	0.977636
			MR-Egger	0.977079	0.845996	1.12847	0.753383
			MR-PRESSO	1.01922	0.968372	1.07273	0.468554
Asthma(UKBB)	Type 2 diabetes	71	IVW	0.989274	0.935774	1.04583	0.703806	<0.001	0.815746
			WM	0.995681	0.944967	1.04912	0.871071
			MR-Egger	1.00568	0.86671	1.16692	0.940764
			MR-PRESSO	0.984769	0.941148	1.03041	0.509139
Asthma(UKBB)	Hyperthyroidism	71	IVW	0.987523	0.89047	1.09515	0.81197	<0.001	0.947913
			WM	0.973681	0.858525	1.10428	0.677901
			MR-Egger	0.979073	0.742035	1.29183	0.881574
			MR-PRESSO	1.02095	0.926624	1.12488	0.676362
Asthma(UKBB)	Autoimmune-related hypothyroidism	71	IVW	1.05275	0.955965	1.15932	0.296158	<0.001	0.986469
			WM	1.00896	0.94379	1.07864	0.793341
			MR-Egger	1.05054	0.810011	1.3625	0.711322
			MR-PRESSO	1.02091	0.962859	1.08245	0.491421
Asthma(UKBB)	Obesity	71	IVW	1.03077	0.966562	1.09923	0.355739	<0.001	0.302958
			WM	1.00681	0.93314	1.08629	0.861077
			MR-Egger	0.947966	0.799229	1.12438	0.541512
			MR-PRESSO	1.01539	0.957426	1.07687	0.612223
Asthma(UKBB)	Body mass index	57	IVW	1.00089	0.980163	1.02205	0.933881	0.0186947	0.40777
			WM	0.996143	0.969747	1.02326	0.777928
			MR-Egger	0.980156	0.929138	1.03398	0.465573
			MR-PRESSO	NA
Asthma(UKBB)	Gastroesophageal reflux disease	71	IVW	1.01486	0.969693	1.06213	0.525372	0.168497	0.175694
			WM	0.998217	0.935177	1.06551	0.957244
			MR-Egger	1.09768	0.972493	1.23897	0.136195
			MR-PRESSO	NA
Asthma(UKBB)	Peptic ulcer	71	IVW	0.989785	0.927219	1.05657	0.757941	0.69941	0.236882
			WM	1.02786	0.924711	1.14251	0.610569
			MR-Egger	1.09726	0.914035	1.31723	0.322909
			MR-PRESSO	NA
Asthma(UKBB)	Irritable bowel syndrome	71	IVW	1.04138	0.95831	1.13166	0.339062	0.00793527	0.114559
			WM	1.07602	0.965995	1.19858	0.183069
			MR-Egger	1.23048	0.987047	1.53395	0.0695936
			MR-PRESSO	1.01228	0.935501	1.09536	0.762579
Asthma(UKBB)	Ulcerative colitis	27	IVW	0.964632	0.719949	1.29247	0.809373	<0.001	0.72401
			WM	0.862351	0.73731	1.0086	0.0639004
			MR-Egger	0.84738	0.392024	1.83165	0.677435
			MR-PRESSO	0.823066	0.700048	0.967701	0.0306439
Asthma(UKBB)	Crohn's disease	27	IVW	1.12185	0.740854	1.69878	0.587045	<0.001	0.399253
			WM	0.752284	0.630309	0.897863	0.00161226
			MR-Egger	0.726406	0.247508	2.13191	0.566064
			MR-PRESSO	0.984102	0.789218	1.22711	0.889951
Asthma(UKBB)	Depression	71	IVW	1.02967	0.979952	1.08191	0.246899	<0.001	0.243893
			WM	1.01226	0.957739	1.06988	0.666208
			MR-Egger	1.10742	0.971438	1.26243	0.131602
			MR-PRESSO	1.00775	0.962748	1.05486	0.74152
Asthma(UKBB)	Anxiety	71	IVW	0.985503	0.942194	1.0308	0.524187	0.00549664	0.698354
			WM	1.00543	0.948054	1.06628	0.856586
			MR-Egger	1.00751	0.893528	1.13603	0.903154
			MR-PRESSO	NA
Asthma(UKBB)	Epilepsy	71	IVW	1.01126	0.947696	1.07909	0.735305	0.231789	0.447795
			WM	0.985988	0.893794	1.08769	0.778154
			MR-Egger	1.07701	0.90474	1.28208	0.407138
			MR-PRESSO	NA
Asthma(UKBB)	Insomnia	71	IVW	1.05703	0.954169	1.17098	0.288304	0.542927	0.340412
			WM	1.04539	0.89148	1.22586	0.584879
			MR-Egger	0.931641	0.705622	1.23006	0.619119
			MR-PRESSO	NA
Asthma(UKBB)	Osteoporosis	71	IVW	1.06509	0.988004	1.14818	0.099943	0.647568	0.689859
			WM	1.05114	0.934016	1.18295	0.407976
			MR-Egger	1.10848	0.898071	1.36819	0.341017
			MR-PRESSO	NA
Asthma(TAGC)	Obstructive sleep apnea	16	IVW	1.02924	0.988426	1.07173	0.1627	0.38351	0.074725
			WM	1.02877	0.972352	1.08846	0.324311
			MR-Egger	0.904908	0.789223	1.03755	0.174151
			MR-PRESSO	NA
Asthma(TAGC)	Chronic obstructive pulmonary disease	16	IVW	1.25424	1.1712	1.34317	9.08318e-11	0.100817	0.375554
			WM	1.23632	1.14358	1.33658	9.69406e-08
			MR-Egger	1.1264	0.885795	1.43237	0.348092
			MR-PRESSO	NA
Asthma(TAGC)	Chronic sinusitis	16	IVW	1.64043	1.43924	1.86974	1.22238e-13	<0.001	0.687763
			WM	1.53702	1.38449	1.70636	7.57661e-16
			MR-Egger	1.80269	1.12643	2.88497	0.0277098
			MR-PRESSO	1.51355	1.38267	1.65682	1.12806e-06
Asthma(TAGC)	Atopic dermatitis	16	IVW	1.60029	1.26674	2.02166	8.05584e-05	<0.001	0.0102757
			WM	1.22278	1.07275	1.3938	0.00259965
			MR-Egger	0.613722	0.31666	1.18946	0.170166
			MR-PRESSO	1.58464	1.38905	1.80776	0.000242097
Asthma(TAGC)	Allergic conjunctivitis	16	IVW	1.43817	1.29412	1.59825	1.49682e-11	<0.001	0.456743
			WM	1.35077	1.22389	1.49081	2.31119e-09
			MR-Egger	1.25053	0.860633	1.81707	0.260477
			MR-PRESSO	1.5282	1.38261	1.68912	2.56596e-06
Asthma(TAGC)	Allergic rhinitis	16	IVW	1.75846	1.58112	1.95569	2.30514e-25	0.00236083	0.16818
			WM	1.73545	1.53777	1.95854	4.08813e-19
			MR-Egger	1.36295	0.952238	1.95082	0.112676
			MR-PRESSO	1.86435	1.68933	2.05751	6.23113e-09
Asthma(TAGC)	Allergic urticaria	16	IVW	1.27496	1.04533	1.55503	0.0165026	0.0240494	0.576072
			WM	1.16619	0.951799	1.42888	0.137979
			MR-Egger	1.04513	0.513719	2.12625	0.904777
			MR-PRESSO	NA
Asthma(TAGC)	Hypertension	16	IVW	1.00886	0.968369	1.05103	0.673107	0.010837	0.12961
			WM	0.988003	0.948715	1.02892	0.559879
			MR-Egger	0.906544	0.791394	1.03845	0.178738
			MR-PRESSO	0.997542	0.97146	1.02433	0.858164
Asthma(TAGC)	Hypertensive Heart Disease	16	IVW	0.946236	0.889216	1.00691	0.0813702	0.90707	0.97505
			WM	0.94921	0.839621	1.0731	0.404965
			MR-Egger	0.95051	0.711521	1.26977	0.736305
			MR-PRESSO	NA
Asthma(TAGC)	Heart failure	16	IVW	1.0514	0.99125	1.11521	0.0953902	0.105476	0.945405
			WM	0.993646	0.922319	1.07049	0.866798
			MR-Egger	1.05905	0.856241	1.30989	0.605111
			MR-PRESSO	NA
Asthma(TAGC)	Coronary heart disease	16	IVW	1.0219	0.936833	1.1147	0.625119	<0.001	0.795551
			WM	1.0581	0.986819	1.13452	0.11249
			MR-Egger	0.981455	0.717777	1.342	0.908315
			MR-PRESSO	1.07467	1.0052	1.14895	0.0545876
Asthma(TAGC)	Type 2 diabetes	16	IVW	0.963042	0.916764	1.01165	0.133921	0.0115624	0.272033
			WM	1.01268	0.961026	1.06711	0.637118
			MR-Egger	1.05901	0.893474	1.25522	0.519244
			MR-PRESSO	0.975921	0.933114	1.02069	0.304872
Asthma(TAGC)	Hyperthyroidism	16	IVW	1.0799	0.779547	1.49598	0.643876	<0.001	0.810533
			WM	0.964268	0.85297	1.09009	0.560913
			MR-Egger	0.938135	0.288808	3.04735	0.916897
			MR-PRESSO	1.04421	0.142248	7.6653	0.329191
Asthma(TAGC)	Autoimmune-related hypothyroidism	16	IVW	0.99063	0.866684	1.1323	0.890204	<0.001	0.854134
			WM	0.982015	0.921264	1.04677	0.57751
			MR-Egger	1.03532	0.639342	1.67654	0.889777
			MR-PRESSO	0.979353	0.923922	1.03811	0.496165
Asthma(TAGC)	Obesity	16	IVW	1.05406	0.978866	1.13503	0.163225	0.441723	0.699452
			WM	1.10691	0.996137	1.22999	0.059019
			MR-Egger	1.09401	0.895449	1.33661	0.393099
			MR-PRESSO	NA
Asthma(TAGC)	Body mass index	18	IVW	0.998472	0.984347	1.0128	0.833439	0.687485	0.109361
			WM	0.99157	0.970463	1.01314	0.440585
			MR-Egger	0.955643	0.906214	1.00777	0.113477
			MR-PRESSO	NA
Asthma(TAGC)	Gastroesophageal reflux disease	16	IVW	1.06634	1.00435	1.13215	0.035554	0.050468	0.134481
			WM	1.06156	0.985773	1.14318	0.113917
			MR-Egger	0.913591	0.748656	1.11486	0.388689
			MR-PRESSO	NA
Asthma(TAGC)	Peptic ulcer	16	IVW	1.00428	0.933311	1.08066	0.908967	0.527807	0.347017
			WM	0.999852	0.901972	1.10835	0.997748
			MR-Egger	0.885465	0.679506	1.15385	0.383058
			MR-PRESSO	NA
Asthma(TAGC)	Irritable bowel syndrome	16	IVW	1.13272	1.04288	1.23029	0.00311776	0.272635	0.637907
			WM	1.08235	0.973719	1.2031	0.142524
			MR-Egger	1.05654	0.785797	1.42058	0.721196
			MR-PRESSO	NA
Asthma(TAGC)	Ulcerative colitis	10	IVW	1.02211	0.691758	1.51023	0.912562	<0.001	0.0266786
			WM	0.873149	0.743639	1.02521	0.097721
			MR-Egger	0.240131	0.080768	0.713933	0.033327
			MR-PRESSO	0.914525	0.779515	1.07292	0.334488
Asthma(TAGC)	Crohn's disease	10	IVW	1.09292	0.640402	1.86519	0.744567	<0.001	0.109672
			WM	0.651114	0.549598	0.771381	6.99236e-07
			MR-Egger	0.235436	0.0413505	1.3405	0.141795
			MR-PRESSO	NA
Asthma(TAGC)	Depression	16	IVW	1.01835	0.957121	1.08349	0.565499	<0.001	0.679606
			WM	0.984214	0.92522	1.04697	0.613863
			MR-Egger	0.97269	0.778649	1.21509	0.810839
			MR-PRESSO	0.976363	0.930152	1.02487	0.351204
Asthma(TAGC)	Anxiety	16	IVW	0.999548	0.939708	1.0632	0.988562	0.0707192	0.220922
			WM	1.03426	0.958891	1.11555	0.382888
			MR-Egger	0.875922	0.709424	1.0815	0.238372
			MR-PRESSO	NA
Asthma(TAGC)	Epilepsy	16	IVW	1.01768	0.949417	1.09085	0.620788	0.388729	0.631973
			WM	0.996545	0.902233	1.10072	0.945611
			MR-Egger	0.958936	0.747985	1.22938	0.745696
			MR-PRESSO	NA
Asthma(TAGC)	Insomnia	16	IVW	1.02268	0.944377	1.10748	0.581063	0.949038	0.530041
			WM	1.06762	0.915583	1.2449	0.403832
			MR-Egger	1.15926	0.778391	1.7265	0.47908
			MR-PRESSO	NA
Asthma(TAGC)	Osteoporosis	16	IVW	1.06182	0.979924	1.15055	0.14299	0.609793	0.688197
			WM	1.04493	0.929399	1.17482	0.462213
			MR-Egger	0.999516	0.739052	1.35178	0.997539
			MR-PRESSO	NA
